# Supplementary material for: miR-181b regulates vascular stiffness age dependently in part by regulating TGF-β signaling
Source: PLoS One. 2017 Mar 21;12(3):e0174108. doi: 10.1371/journal.pone.0174108 (PMC5360327; doi:10.1371/journal.pone.0174108)
Supplement: S2 File — (ZIP) [file pone.0174108.s002.zip]

Archive with 24 entries (24 files):
- Fig 1/Fig 1A,B miRNA.pzf
- Fig 1/Fig 1C miRNA Age.pzf
- Fig 2/Fig 2A PWV.pzf
- Fig 2/Fig 2B BP.pzf
- Fig 2/Fig 2C Weight Trend.pzf
- Fig 3/Fig 3A,B Puller.pzf
- Fig 3/Fig 3C,D Myograph.pzf
- Fig 4/Fig 4A NO Production.pzf
- Fig 4/Fig 4B Westernblot peNOS.pzf
- Fig 4/Fig 4C,D,E,F Myograph.pzf
- Fig 5/Fig 5B Histology Quantification.pzf
- Fig 6/Fig 6A TGFbeta and age.pzf
- Fig 6/Fig 6B pSMAD Westernblot.pzf
- Fig 6/Fig 6D Histology pSMAD.pzf
- Fig 6/Fig 6F TGFbeta ECs VSMCs.pzf
- Fig 6/Fig 6G Angiotensin II and TGFbeta.pzf
- Fig 6/Fig 6I TGFbeta Luciferase.pzf
- Fig 7/Fig 7A Losartan and Angiotensin II.pzf
- Fig 8/Fig 8A BP Losartan treatment.pzf
- Fig 8/Fig 8A PWV Losartan treatment.pzf
- Fig 8/Fig 8B,C Losartan and Puller.pzf
- Fig 8/Fig 8E pSMAD Losartan treatment.pzf
- Supplement/Supplement B D4476.pzf
- Supplement/Supplement C miR181b after losartan.pzf
